# Supplementary material for: Multi-Modal Characterization of Monocytes in Idiopathic Pulmonary Fibrosis Reveals a Primed Type I Interferon Immune Phenotype
Source: Front Immunol. 2021 Mar 5;12:623430. doi: 10.3389/fimmu.2021.623430 (PMC7973086; doi:10.3389/fimmu.2021.623430)
Supplement: Supplementary file 1 [file Presentation_1.zip]

Archive with 2 entries (2 files):
- Supp. Figures 1-10_Supp Tables 1,2,4.PDF
- Supplementary Table 3.xlsx
