# Supplementary material for: Multi-Modal Characterization of Monocytes in Idiopathic Pulmonary Fibrosis Reveals a Primed Type I Interferon Immune Phenotype
Source: Front Immunol. 2021 Mar 5;12:623430. doi: 10.3389/fimmu.2021.623430 (PMC7973086; doi:10.3389/fimmu.2021.623430)
Supplement: Supplementary file 1 [file Presentation_1.zip › Supplementary Table 3.xlsx]

## Sheet: Sheet1
GSEA using GO gene sets
ID	Description	setSize	enrichmentScore	NES	pvalue	p.adjust	qvalues	rank	leading_edge	core_enrichment
GO:0034340	response to type I interferon	75	0.637897	2.14085	0.0018315	0.107128	0.0992146	1765	tags=36%, list=12%, signal=32%	IFI27/USP18/MX1/RSAD2/OASL/STAT1/GBP2/MX2/XAF1/IFI6/OAS1/IFITM1/OAS2/IRF9/IFIT1/ISG15/RNASEL/OAS3/IFI35/IRF7/HLA-H/TRIM56/IFIT3/IRF2/STAT2/IFITM3/TYK2
GO:0060337	type I interferon signaling pathway	70	0.649837	2.16462	0.0018315	0.107128	0.0992146	1765	tags=37%, list=12%, signal=33%	IFI27/USP18/MX1/RSAD2/OASL/STAT1/GBP2/MX2/XAF1/IFI6/OAS1/IFITM1/OAS2/IRF9/IFIT1/ISG15/RNASEL/OAS3/IFI35/IRF7/HLA-H/IFIT3/IRF2/STAT2/IFITM3/TYK2
GO:0071357	cellular response to type I interferon	70	0.649837	2.16462	0.0018315	0.107128	0.0992146	1765	tags=37%, list=12%, signal=33%	IFI27/USP18/MX1/RSAD2/OASL/STAT1/GBP2/MX2/XAF1/IFI6/OAS1/IFITM1/OAS2/IRF9/IFIT1/ISG15/RNASEL/OAS3/IFI35/IRF7/HLA-H/IFIT3/IRF2/STAT2/IFITM3/TYK2
GO:0045995	regulation of embryonic development	58	0.579253	1.86107	0.00180505	0.107128	0.0992146	1484	tags=24%, list=10%, signal=22%	HES1/IL10/NRARP/SNAI1/KLF4/RACGAP1/BMPR1A/FZD2/TULP3/DVL1/CTNNB1/MKS1/NIPBL/POGLUT1
GO:0003002	regionalization	131	0.485786	1.79188	0.0018797	0.107128	0.0992146	1753	tags=22%, list=12%, signal=20%	HES1/HOXA5/NRARP/SNAI1/SPRY1/EGR2/NKX3-1/PAX8/TBC1D32/WDR19/PGAP1/SEMA3A/TMEM107/TIFAB/BMPR1A/ZBTB16/SMAD6/EPB41L5/TULP3/NRP1/CTNNB1/MKS1/TTC21B/POGLUT1/BPTF/ALDH1A2/CHSY1/ARL13B/FUZ
GO:0045940	positive regulation of steroid metabolic process	11	-0.818837	-1.89105	0.00189036	0.107128	0.0992146	301	tags=45%, list=2%, signal=45%	NR1D1/ABCG1/IL1B/TNF
GO:0070431	nucleotide-binding oligomerization domain containing 2 signaling pathway	11	-0.837798	-1.93484	0.00189036	0.107128	0.0992146	483	tags=36%, list=3%, signal=35%	HSPA1B/NFKBIA/TNFAIP3
GO:0030730	sequestering of triglyceride	10	-0.846376	-1.90523	0.00190476	0.107128	0.0992146	102	tags=40%, list=1%, signal=40%	IL1B/TNF/LPL
GO:0140131	positive regulation of lymphocyte chemotaxis	10	-0.872222	-1.96342	0.00190476	0.107128	0.0992146	298	tags=30%, list=2%, signal=29%	CCL3/CCL4
GO:0072677	eosinophil migration	12	-0.829621	-1.94352	0.00191571	0.107128	0.0992146	792	tags=58%, list=5%, signal=55%	CCL3L1/CCL2/CCL5/CCL8/CCL3/CCL4
GO:0036474	cell death in response to hydrogen peroxide	23	0.707529	1.89375	0.00194175	0.107128	0.0992146	41	tags=9%, list=0%, signal=9%	IL10/NR4A3
GO:2001038	regulation of cellular response to drug	23	0.699012	1.87095	0.00194175	0.107128	0.0992146	41	tags=9%, list=0%, signal=9%	IL10/NR4A3
GO:0009880	embryonic pattern specification	24	0.69751	1.88506	0.00194553	0.107128	0.0992146	1310	tags=42%, list=9%, signal=38%	NRARP/PGAP1/SEMA3A/TIFAB/SATB2/ZBTB16/SMAD6/EPB41L5/NRP1/CTNNB1
GO:0021872	forebrain generation of neurons	22	0.771015	2.03667	0.00194553	0.107128	0.0992146	997	tags=32%, list=7%, signal=30%	HES1/INHBA/PLXNA3/SEMA3A/SATB2/NRP1/NUMBL
GO:0010829	negative regulation of glucose transmembrane transport	13	-0.796588	-1.89387	0.00195312	0.107128	0.0992146	881	tags=23%, list=6%, signal=22%	IL1B/TNF
GO:0032232	negative regulation of actin filament bundle assembly	13	-0.851004	-2.02324	0.00195312	0.107128	0.0992146	384	tags=23%, list=3%, signal=22%	ARHGAP6/TACSTD2
GO:0051497	negative regulation of stress fiber assembly	13	-0.851004	-2.02324	0.00195312	0.107128	0.0992146	384	tags=23%, list=3%, signal=22%	ARHGAP6/TACSTD2
GO:0048332	mesoderm morphogenesis	29	0.745423	2.07992	0.00195695	0.107128	0.0992146	1020	tags=28%, list=7%, signal=26%	NR4A3/INHBA/SNAI1/KLF4/BMPR1A/ITGB3/EPB41L5/KDM6B
GO:1901623	regulation of lymphocyte chemotaxis	14	-0.862263	-2.0971	0.00195695	0.107128	0.0992146	370	tags=36%, list=3%, signal=35%	CCL5/PADI2/CCL3/CCL4
GO:0021879	forebrain neuron differentiation	16	0.830353	2.07092	0.00196464	0.107128	0.0992146	942	tags=38%, list=6%, signal=35%	HES1/INHBA/PLXNA3/SEMA3A/SATB2/NRP1
GO:0002067	glandular epithelial cell differentiation	21	0.725984	1.90005	0.00197628	0.107128	0.0992146	64	tags=14%, list=0%, signal=14%	HES1/HOXA5/IL31RA
GO:1903205	regulation of hydrogen peroxide-induced cell death	21	0.733918	1.92082	0.00197628	0.107128	0.0992146	41	tags=10%, list=0%, signal=10%	IL10/NR4A3
GO:0001707	mesoderm formation	28	0.75086	2.07874	0.00198413	0.107128	0.0992146	1020	tags=29%, list=7%, signal=27%	NR4A3/INHBA/SNAI1/KLF4/BMPR1A/ITGB3/EPB41L5/KDM6B
GO:0060688	regulation of morphogenesis of a branching structure	20	-0.759462	-2.04727	0.00200401	0.107128	0.0992146	379	tags=20%, list=3%, signal=20%	LGR4/TNF/TACSTD2
GO:1900027	regulation of ruffle assembly	19	-0.753019	-2.0011	0.00200401	0.107128	0.0992146	268	tags=16%, list=2%, signal=16%	ICAM1/TACSTD2
GO:0002548	monocyte chemotaxis	28	-0.744207	-2.17321	0.00200803	0.107128	0.0992146	963	tags=32%, list=7%, signal=30%	CCL3L1/CCL2/CCL5/IL6/CCL8/CCL3/CCL20/CCL4
GO:0010888	negative regulation of lipid storage	15	-0.754807	-1.86564	0.00200803	0.107128	0.0992146	452	tags=40%, list=3%, signal=39%	ABCA1/ABCG1/IL6/NFKBIA/TNF
GO:2000401	regulation of lymphocyte migration	31	-0.676847	-2.02219	0.00201613	0.107128	0.0992146	1458	tags=29%, list=10%, signal=26%	APP/SPN/CCL2/CCL5/PADI2/CCL3/CCL20/CCL4
GO:0097178	ruffle assembly	27	-0.700172	-2.02228	0.00203252	0.107128	0.0992146	268	tags=11%, list=2%, signal=11%	ICAM1/TACSTD2
GO:0030857	negative regulation of epithelial cell differentiation	14	0.811411	1.95686	0.00203666	0.107128	0.0992146	1310	tags=50%, list=9%, signal=46%	HES1/ID1/S1PR3/STAT1/ACVRL1/EZH2/CTNNB1
GO:0033005	positive regulation of mast cell activation	14	0.813336	1.9615	0.00203666	0.107128	0.0992146	441	tags=29%, list=3%, signal=28%	NR4A3/ADORA2B/NECTIN2/CD226
GO:2000403	positive regulation of lymphocyte migration	22	-0.728418	-2.0088	0.00204918	0.107128	0.0992146	1458	tags=32%, list=10%, signal=29%	APP/SPN/CCL5/CCL3/CCL20/CCL4
GO:0043124	negative regulation of I-kappaB kinase/NF-kappaB signaling	32	-0.620576	-1.8494	0.00206186	0.107128	0.0992146	820	tags=22%, list=6%, signal=21%	TRIM59/TLE1/OPTN/ZC3H12A/RHOH/TNFAIP3
GO:0010883	regulation of lipid storage	34	-0.719012	-2.17803	0.00206612	0.107128	0.0992146	452	tags=35%, list=3%, signal=34%	PPARG/MSR1/ABCA1/MEST/ABCG1/IL6/NFKBIA/ZC3H12A/HILPDA/TNF/LPL
GO:0070423	nucleotide-binding oligomerization domain containing signaling pathway	35	-0.659434	-2.01141	0.00206612	0.107128	0.0992146	483	tags=17%, list=3%, signal=17%	HSPA1B/BIRC3/IRAK2/NFKBIA/TNFAIP3
GO:0031529	ruffle organization	36	-0.637126	-1.93608	0.00208768	0.107128	0.0992146	268	tags=19%, list=2%, signal=19%	EVL/CARMIL1/SH3YL1/EPS8/ICAM1/TACSTD2
GO:0032663	regulation of interleukin-2 production	36	-0.641544	-1.9495	0.00208768	0.107128	0.0992146	678	tags=28%, list=5%, signal=27%	GLMN/PRNP/SPTBN1/CD83/SFTPD/PDE4B/IL1B/TNFAIP3/IL1A
GO:0035872	nucleotide-binding domain, leucine rich repeat containing receptor signaling pathway	36	-0.65224	-1.98201	0.00208768	0.107128	0.0992146	483	tags=17%, list=3%, signal=16%	HSPA1B/BIRC3/IRAK2/NFKBIA/TNFAIP3
GO:0071219	cellular response to molecule of bacterial origin	131	-0.516853	-1.99497	0.00212766	0.107128	0.0992146	452	tags=15%, list=3%, signal=14%	XBP1/CCL2/AXL/NR1D1/CCL5/ICAM1/IL6/PDE4B/PRKCA/IL1B/IRAK2/NFKBIA/ZC3H12A/CCL3/TNFAIP3/CCL20/TNF/CTSG
GO:0006959	humoral immune response	95	-0.44481	-1.63284	0.00213675	0.107128	0.0992146	630	tags=19%, list=4%, signal=18%	C1QB/CD83/CD59/IL7/RNASE3/SFTPD/CCL2/CAMP/ITLN1/IL6/MS4A1/IGKC/IGHM/HLA-DQB1/C4BPA/TNF/CTSG
GO:0051017	actin filament bundle assembly	95	-0.484419	-1.77824	0.00213675	0.107128	0.0992146	1694	tags=23%, list=12%, signal=21%	EVL/CARMIL1/RHOA/SORBS3/RHOC/TGFBR1/FSCN1/PTGER4/LPAR1/PDXP/RHOF/SERPINF2/S1PR1/MARCKS/ITGB5/RAPGEF3/EPS8/SDC4/ARHGAP6/ADD2/TACSTD2
GO:0070555	response to interleukin-1	143	-0.524517	-2.03507	0.00213675	0.107128	0.0992146	622	tags=13%, list=4%, signal=12%	IL1R2/CCL2/CCL5/IL1RN/ICAM1/IL6/PRKCA/IL1B/IRAK2/NFKBIA/ZC3H12A/CCL8/CCL3/CHI3L1/CCL20/IL1A/CCL4
GO:0035821	modification of morphology or physiology of other organism	92	-0.523053	-1.91104	0.00214133	0.107128	0.0992146	1094	tags=14%, list=7%, signal=13%	VAPB/TFAP4/HSPA8/SFTPD/CCL5/CAMP/PRF1/PTX3/ZC3H12A/CCL3/CCL4/CTSG
GO:0097529	myeloid leukocyte migration	105	-0.449354	-1.66253	0.00214133	0.107128	0.0992146	1090	tags=15%, list=7%, signal=14%	NOV/PTGER4/CCL3L1/SFTPD/CCL2/CCL5/IL6/PDE4B/IL1B/IL23A/CCL8/CCL3/CCL20/IL1A/CCL4
GO:0002685	regulation of leukocyte migration	109	-0.451744	-1.68029	0.00214592	0.107128	0.0992146	1458	tags=20%, list=10%, signal=18%	PPBP/ZNF580/APP/SPN/CALR/CAMK1D/NOV/PTGER4/CCL2/CCL5/PADI2/ICAM1/PLVAP/IL6/IL23A/CCL8/CCL3/CCL20/TNF/IL1A/CCL4
GO:0051494	negative regulation of cytoskeleton organization	90	-0.457865	-1.66436	0.00214592	0.107128	0.0992146	882	tags=11%, list=6%, signal=11%	TMOD4/SPTBN1/TWF1/S1PR1/EPS8/ARHGAP6/KANK2/ADD2/TACSTD2
GO:0006613	cotranslational protein targeting to membrane	96	-0.541544	-1.98994	0.00215054	0.107128	0.0992146	5426	tags=81%, list=37%, signal=51%	UBA52/RPS4Y1/RPS25/RPL28/RPL39/RPL17/RPS3/TRAM1/RPL29/RPL37A/RPL21/RPL35/RPS29/RPL34/RPS28/RPL18A/RPL32/RPS27/SEC63/RPS18/RPL19/RPL35A/RPL24/RPL36/RPL38/RPS21/RPS13/RPS11/RPLP0/RPL11/RPS19/RPS3A/SSR1/RPL13A/RPL22/RPL18/RPL7/RPL36A/RPL10/RPS8/RPL27A/RPL9/R
GO:0006614	SRP-dependent cotranslational protein targeting to membrane	91	-0.557673	-2.03033	0.00215054	0.107128	0.0992146	4623	tags=74%, list=32%, signal=51%	RPL21/RPL35/RPS29/RPL34/RPS28/RPL18A/RPL32/RPS27/SEC63/RPS18/RPL19/RPL35A/RPL24/RPL36/RPL38/RPS21/RPS13/RPS11/RPLP0/RPL11/RPS19/RPS3A/RPL13A/RPL22/RPL18/RPL7/RPL36A/RPL10/RPS8/RPL27A/RPL9/RPL12/SRP72/RPLP1/RPL31/RPL4/RPL3/RPS4X/RPL8/RPS7/RPS24/RPS10/RPS6/
GO:0048771	tissue remodeling	91	-0.481507	-1.75303	0.00215054	0.107128	0.0992146	1064	tags=20%, list=7%, signal=18%	CA2/PPARGC1B/IL18/MITF/UBASH3B/ACVR2B/IL7/GPNMB/S1PR1/AXL/PDK4/IL6/LGR4/PRKCA/IL23A/TNFAIP3/IL1A
GO:0050766	positive regulation of phagocytosis	39	-0.631068	-1.93579	0.00215054	0.107128	0.0992146	1208	tags=23%, list=8%, signal=21%	CALR/CAMK1D/SFTPD/CCL2/IL1B/PTX3/MFGE8/TNF
GO:0045047	protein targeting to ER	101	-0.544081	-2.01139	0.00215517	0.107128	0.0992146	5426	tags=80%, list=37%, signal=51%	UBA52/RPS4Y1/RPS25/RPL28/SPCS3/RPL39/RPL17/CHMP4B/RPS3/RPL29/RPL37A/RPL21/RPL35/RPS29/RPL34/RPS28/RPL18A/RPL32/RPS27/SEC63/RPS18/RPL19/RPL35A/RPL24/RPL36/RPL38/RPS21/RPS13/RPS11/RPLP0/RPL11/RPS19/RPS3A/SPCS1/RPL13A/RPL22/RPL18/RPL7/RPL36A/RPL10/RPS8/RPL27
GO:0050663	cytokine secretion	135	-0.445346	-1.72651	0.00215517	0.107128	0.0992146	493	tags=14%, list=3%, signal=14%	SPTBN1/FFAR2/IL1R2/ABCA1/XBP1/BANK1/CLEC5A/CD2/LGR4/LRRC32/IL1B/ZC3H12A/CCL3/CHI3L1/TNF/FN1/IL1A/LPL
GO:0061572	actin filament bundle organization	97	-0.488207	-1.79117	0.00215517	0.107128	0.0992146	1694	tags=24%, list=12%, signal=21%	EVL/CARMIL1/RHOA/RFLNB/SORBS3/RHOC/TGFBR1/FSCN1/PTGER4/LPAR1/PDXP/RHOF/SERPINF2/S1PR1/MARCKS/ITGB5/RAPGEF3/EPS8/SDC4/ARHGAP6/ADD2/TACSTD2
GO:0071216	cellular response to biotic stimulus	151	-0.492054	-1.92049	0.0021645	0.107128	0.0992146	452	tags=13%, list=3%, signal=13%	XBP1/CCL2/AXL/NR1D1/CCL5/ICAM1/IL6/PDE4B/PRKCA/IL1B/IRAK2/NFKBIA/TXNIP/ZC3H12A/CCL3/TNFAIP3/CCL20/TNF/CTSG
GO:0008360	regulation of cell shape	121	-0.404566	-1.52169	0.00217391	0.107128	0.0992146	1194	tags=17%, list=8%, signal=15%	RHOU/MYO10/EPB42/C15orf62/FGD2/PLXND1/PTK2/LPAR1/RHOBTB3/LIMD1/PLXNA1/CDC42EP4/RHOF/CDC42EP2/CCL2/EPS8/ICAM1/CCL3/FN1
GO:0034612	response to tumor necrosis factor	209	-0.470759	-1.90382	0.00217391	0.107128	0.0992146	734	tags=14%, list=5%, signal=14%	MAP4K3/TNFRSF8/CDIP1/TRAF1/PID1/CEBPA/CCL3L1/TNFRSF12A/CARD14/HSPA1A/TNFRSF10D/AFF3/CCL2/CCL5/ICAM1/HSPA1B/PLVAP/BIRC3/TNFSF9/NFKBIA/ZC3H12A/CCL8/GSDME/CCL3/CHI3L1/TNFAIP3/CCL20/TNF/CCL4
GO:0042273	ribosomal large subunit biogenesis	66	-0.526828	-1.79661	0.00217391	0.107128	0.0992146	4035	tags=61%, list=28%, signal=44%	RPL24/RPL38/MDN1/NOP2/RPL11/EBNA1BP2/RPL7/RPL10/RPL12/WDR12/GTPBP4/BOP1/RPL3/RPF2/NSA2/RPL6/RPL7A/NPM1/ZNF622/NOP53/RPL23A/RSL1D1/RPL5/MRPL11/NHP2/RPL10A/PAK1IP1/MRTO4/RPL14/DDX28/MRPL1/RSL24D1/WDR37/RRP15/MAK16/NIP7/BRIX1/NLE1/RRS1
GO:0071674	mononuclear cell migration	41	-0.62734	-1.95275	0.00217391	0.107128	0.0992146	622	tags=24%, list=4%, signal=23%	CCL3L1/CCL2/CCL5/IL6/CCL8/CCL3/CCL20/TNF/CCL4
GO:0031032	actomyosin structure organization	113	-0.41982	-1.56444	0.00217865	0.107128	0.0992146	1694	tags=21%, list=12%, signal=19%	EVL/PDGFRB/CARMIL1/RHOA/SORBS3/ALKBH4/MYLIP/TGFBR1/TMOD4/MYOM1/PTGER4/PDCD6IP/LPAR1/SERPINF2/S1PR1/FRMD6/ITGB5/RAPGEF3/CFL2/SDC4/ARHGAP6/LIMCH1/TACSTD2
GO:0072599	establishment of protein localization to endoplasmic reticulum	104	-0.531707	-1.96013	0.00217865	0.107128	0.0992146	5426	tags=78%, list=37%, signal=49%	UBA52/RPS4Y1/RPS25/RPL28/SPCS3/RPL39/RPL17/CHMP4B/RPS3/RPL29/RPL37A/RPL21/RPL35/RPS29/RPL34/RPS28/RPL18A/RPL32/RPS27/SEC63/RPS18/RPL19/RPL35A/RPL24/RPL36/RPL38/RPS21/RPS13/RPS11/RPLP0/RPL11/RPS19/RPS3A/SPCS1/RPL13A/RPL22/RPL18/RPL7/RPL36A/RPL10/RPS8/RPL27
GO:1905952	regulation of lipid localization	74	-0.503651	-1.75852	0.00217865	0.107128	0.0992146	452	tags=14%, list=3%, signal=13%	MEST/ABCG1/IL6/IL1B/NFKBIA/ZC3H12A/HILPDA/TNF/LPL
GO:0060491	regulation of cell projection assembly	112	-0.480334	-1.78454	0.00218818	0.107128	0.0992146	1876	tags=21%, list=13%, signal=18%	SRGAP2C/WASF2/CCDC151/TBC1D30/EVL/SH3YL1/IFT88/AGRN/MYO10/TGFBR1/FSCN1/C15orf62/TWF1/CDC42EP4/AUTS2/CDC42EP2/EPS8/PODXL/TENM1/ICAM1/PPP1R16B/TACSTD2
GO:0071222	cellular response to lipopolysaccharide	124	-0.530085	-2.00488	0.00218818	0.107128	0.0992146	452	tags=15%, list=3%, signal=15%	XBP1/CCL2/AXL/NR1D1/CCL5/ICAM1/IL6/PDE4B/PRKCA/IL1B/IRAK2/NFKBIA/ZC3H12A/CCL3/TNFAIP3/CCL20/TNF/CTSG
GO:0002181	cytoplasmic translation	82	-0.485048	-1.71409	0.00219298	0.107128	0.0992146	5248	tags=67%, list=36%, signal=43%	CPEB4/RPL39/RPL17/YBX3/RPS3/DHX9/RPL29/CPEB2/EIF4EBP1/RPS29/RPS28/RPL18A/RPL32/MCTS1/RPL19/RPL35A/RPL24/RPL36/RPL38/RPS21/YTHDF2/NCK1/DNAJC24/EIF2D/RPLP0/RPL11/RPS3A/RPL13A/RPL22/DPH2/RPL18/RPL7/RPL36A/RPL27A/RPL9/RPLP1/RPL31/RPL4/RPL8/RPS7/EIF4B/RPL6/RPL
GO:0120032	regulation of plasma membrane bounded cell projection assembly	111	-0.484535	-1.79919	0.00219298	0.107128	0.0992146	1876	tags=21%, list=13%, signal=18%	SRGAP2C/WASF2/CCDC151/TBC1D30/EVL/SH3YL1/IFT88/AGRN/MYO10/TGFBR1/FSCN1/C15orf62/TWF1/CDC42EP4/AUTS2/CDC42EP2/EPS8/PODXL/TENM1/ICAM1/PPP1R16B/TACSTD2
GO:1902904	negative regulation of supramolecular fiber organization	82	-0.4669	-1.64996	0.00219298	0.107128	0.0992146	882	tags=13%, list=6%, signal=13%	TMOD4/HSPA8/SPTBN1/TWF1/S1PR1/EPS8/ARHGAP6/KANK2/ADD2/TACSTD2
GO:0050707	regulation of cytokine secretion	118	-0.470226	-1.75699	0.0021978	0.107128	0.0992146	792	tags=15%, list=5%, signal=15%	PTGER4/SPTBN1/FFAR2/IL1R2/XBP1/BANK1/CLEC5A/CD2/LGR4/LRRC32/IL1B/ZC3H12A/CCL3/TNF/FN1/IL1A/LPL
GO:0097530	granulocyte migration	73	-0.509417	-1.77143	0.0021978	0.107128	0.0992146	792	tags=16%, list=5%, signal=16%	CCL3L1/CCL2/CCL5/PDE4B/IL1B/IL23A/CCL8/CCL3/CCL20/IL1A/CCL4
GO:0002687	positive regulation of leukocyte migration	81	-0.498593	-1.75439	0.00220264	0.107128	0.0992146	298	tags=22%, list=2%, signal=22%	PPBP/ZNF580/APP/SPN/CALR/CAMK1D/CCL5/ICAM1/PLVAP/IL6/IL23A/CCL8/CCL3/CCL20/TNF/IL1A/CCL4
GO:0032956	regulation of actin cytoskeleton organization	218	-0.415351	-1.68482	0.00220264	0.107128	0.0992146	1492	tags=17%, list=10%, signal=15%	CARMIL1/RHOA/ARPIN/ACTR3C/SORBS3/RHOC/RHOU/TGFBR1/FSCN1/CAPG/C15orf62/TMOD4/PTGER4/SPTBN1/LPAR1/RHOBTB3/TWF1/PDXP/CDC42EP4/RHOF/SERPINF2/S1PR1/CDC42EP2/RAPGEF3/EPS8/TENM1/ICAM1/CFL2/SDC4/CDK5R1/ARHGAP6/PAM/KANK2/ADD2/RHOH/TACSTD2
GO:0071621	granulocyte chemotaxis	63	-0.52441	-1.77282	0.00220264	0.107128	0.0992146	622	tags=16%, list=4%, signal=15%	CCL2/CCL5/PDE4B/IL1B/IL23A/CCL8/CCL3/CCL20/CCL4
GO:0000184	nuclear-transcribed mRNA catabolic process, nonsense-mediated decay	119	-0.471095	-1.76399	0.00220751	0.107128	0.0992146	4676	tags=64%, list=32%, signal=44%	UPF1/RPL37A/RPL21/DCP2/RPL35/RPS29/RPL34/RPS28/RPL18A/RPL32/RPS27/PPP2R2A/RPS18/RPL19/RPL35A/RPL24/RPL36/RPL38/RPS21/RPS13/RPS11/NCBP2/RPLP0/RPL11/RPS19/RPS3A/RPL13A/RPL22/RPL18/RPL7/RPL36A/RPL10/RPS8/RPL27A/RPL9/RPL12/RPLP1/RPL31/RPL4/RPL3/RPS4X/RPL8/RPS
GO:0031663	lipopolysaccharide-mediated signaling pathway	47	-0.620617	-1.97595	0.00220751	0.107128	0.0992146	370	tags=21%, list=3%, signal=21%	CCL2/CCL5/PRKCA/IL1B/IRAK2/NFKBIA/CCL3/TNFAIP3/TNF
GO:0071347	cellular response to interleukin-1	127	-0.541666	-2.05985	0.00220751	0.107128	0.0992146	622	tags=13%, list=4%, signal=13%	IL1R2/CCL2/CCL5/IL1RN/ICAM1/IL6/IL1B/IRAK2/NFKBIA/ZC3H12A/CCL8/CCL3/CHI3L1/CCL20/IL1A/CCL4
GO:0071356	cellular response to tumor necrosis factor	193	-0.490309	-1.9518	0.00220751	0.107128	0.0992146	734	tags=12%, list=5%, signal=11%	CCL3L1/TNFRSF12A/CARD14/HSPA1A/TNFRSF10D/CCL2/CCL5/ICAM1/HSPA1B/PLVAP/BIRC3/TNFSF9/NFKBIA/ZC3H12A/CCL8/GSDME/CCL3/CHI3L1/TNFAIP3/CCL20/TNF/CCL4
GO:0110020	regulation of actomyosin structure organization	57	-0.570177	-1.88872	0.00220751	0.107128	0.0992146	1694	tags=25%, list=12%, signal=22%	EVL/CARMIL1/RHOA/SORBS3/TGFBR1/PTGER4/LPAR1/SERPINF2/S1PR1/RAPGEF3/SDC4/ARHGAP6/TACSTD2
GO:0019915	lipid storage	48	-0.689953	-2.21072	0.00221239	0.107128	0.0992146	1496	tags=35%, list=10%, signal=32%	EHD1/PPARG/MSR1/LDAH/GM2A/FFAR2/ABCA1/MEST/ABCG1/IL6/IL1B/NFKBIA/ZC3H12A/HILPDA/TNF/LPL
GO:0030038	contractile actin filament bundle assembly	64	-0.540534	-1.82202	0.00221239	0.107128	0.0992146	1694	tags=23%, list=12%, signal=21%	EVL/CARMIL1/RHOA/SORBS3/TGFBR1/PTGER4/LPAR1/SERPINF2/S1PR1/ITGB5/RAPGEF3/SDC4/ARHGAP6/TACSTD2
GO:0043149	stress fiber assembly	64	-0.540534	-1.82202	0.00221239	0.107128	0.0992146	1694	tags=23%, list=12%, signal=21%	EVL/CARMIL1/RHOA/SORBS3/TGFBR1/PTGER4/LPAR1/SERPINF2/S1PR1/ITGB5/RAPGEF3/SDC4/ARHGAP6/TACSTD2
GO:0051817	modification of morphology or physiology of other organism involved in symbiotic interaction	78	-0.576145	-2.01584	0.00221239	0.107128	0.0992146	1094	tags=15%, list=7%, signal=14%	VAPB/TFAP4/HSPA8/SFTPD/CCL5/CAMP/PTX3/ZC3H12A/CCL3/CCL4/CTSG
GO:0051851	modification by host of symbiont morphology or physiology	48	-0.688906	-2.20737	0.00221239	0.107128	0.0992146	1094	tags=23%, list=7%, signal=21%	TFAP4/HSPA8/SFTPD/CCL5/CAMP/PTX3/ZC3H12A/CCL3/CCL4/CTSG
GO:0050708	regulation of protein secretion	260	-0.373685	-1.56005	0.00221729	0.107128	0.0992146	1603	tags=16%, list=11%, signal=15%	PFKFB2/TCF7L2/APBB1/TLR2/CD274/SLC2A1/NLRP3/MBP/OPRM1/SLC9B2/PIM3/NPFF/NOV/ANGPT1/ATP13A2/MYOM1/SOX4/PTGER4/SPTBN1/FFAR2/IL1R2/XBP1/MARCKS/BANK1/NR1D1/CCL5/RAPGEF3/CLEC5A/CD2/IL6/LGR4/LRRC32/PAM/PRKCA/IL1B/ZC3H12A/CCL3/TNF/FN1/IL1A/LPL
GO:0070371	ERK1 and ERK2 cascade	170	-0.440401	-1.7371	0.00221729	0.107128	0.0992146	1267	tags=18%, list=9%, signal=16%	RET/OPRM1/EPHB4/ANGPT1/EPHB6/NLRP6/PTGER4/CCL3L1/DNAJC27/PDGFC/GPNMB/SERPINF2/CCL2/AXL/SPRED1/CCL5/NDRG2/ICAM1/PRKCA/IL1B/MYC/CCL8/CCL3/CHI3L1/CCL20/TNF/FN1/IL1A/CCL4
GO:0051492	regulation of stress fiber assembly	54	-0.578307	-1.89071	0.00222717	0.107128	0.0992146	1694	tags=26%, list=12%, signal=23%	EVL/CARMIL1/RHOA/SORBS3/TGFBR1/PTGER4/LPAR1/SERPINF2/S1PR1/RAPGEF3/SDC4/ARHGAP6/TACSTD2
GO:0070374	positive regulation of ERK1 and ERK2 cascade	116	-0.48534	-1.80741	0.00222717	0.107128	0.0992146	1267	tags=20%, list=9%, signal=18%	RET/OPRM1/EPHB4/ANGPT1/EPHB6/CCL3L1/DNAJC27/PDGFC/GPNMB/SERPINF2/CCL2/AXL/CCL5/ICAM1/PRKCA/CCL8/CCL3/CHI3L1/CCL20/TNF/IL1A/CCL4
GO:0032231	regulation of actin filament bundle assembly	59	-0.530229	-1.76754	0.00223214	0.107128	0.0992146	1694	tags=24%, list=12%, signal=21%	EVL/CARMIL1/RHOA/SORBS3/TGFBR1/PTGER4/LPAR1/SERPINF2/S1PR1/RAPGEF3/SDC4/ARHGAP6/TACSTD2
GO:0070972	protein localization to endoplasmic reticulum	126	-0.464391	-1.75571	0.00223214	0.107128	0.0992146	4623	tags=69%, list=32%, signal=48%	BCAP31/UBA52/RPS4Y1/RPS25/RPL28/SPCS3/RPL39/RPL17/CHMP4B/RPS3/RPL29/RPL37A/RPL21/RPL35/RPS29/RPL34/RPS28/RPL18A/RPL32/RPS27/SEC63/RPS18/RPL19/HSPA5/RPL35A/RPL24/RPL36/RPL38/RPS21/RPS13/RPS11/RPLP0/RPL11/RPS19/PDIA3/RPS3A/SPCS1/RPL13A/RPL22/RPL18/RPL7/RPL3
GO:1990266	neutrophil migration	60	-0.557139	-1.85715	0.00223214	0.107128	0.0992146	622	tags=18%, list=4%, signal=18%	CCL2/CCL5/PDE4B/IL1B/IL23A/CCL8/CCL3/CCL20/IL1A/CCL4
GO:0042255	ribosome assembly	55	-0.564426	-1.8552	0.00223714	0.107128	0.0992146	4410	tags=69%, list=30%, signal=48%	RPS27/RPS27L/WDR18/ABT1/RPL24/RPL38/MDN1/NOP2/RPL11/RPS19/RPL10/RPL12/BOP1/RPL3/RPF2/NSUN4/RPS10/RPL6/NPM1/RPS14/NOP53/RPL23A/RPL5/MRPL11/C1QBP/RPS17/MRTO4/MTERF4/RPS5/DDX28/RSL24D1/RPSA/NIP7/BRIX1/MTERF3/NLE1/RRS1
GO:0050764	regulation of phagocytosis	55	-0.563728	-1.8529	0.00223714	0.107128	0.0992146	1208	tags=27%, list=8%, signal=25%	SIRPA/BCR/SCARB1/TLR2/PPARG/CALR/CAMK1D/SFTPD/CCL2/IL1B/PTX3/C4BPA/MFGE8/TNF
GO:0032970	regulation of actin filament-based process	240	-0.439303	-1.80189	0.00224215	0.107128	0.0992146	1492	tags=17%, list=10%, signal=16%	CARMIL1/RHOA/ARPIN/ACTR3C/SORBS3/RHOC/RHOU/TGFBR1/FSCN1/CAPG/C15orf62/TMOD4/PTGER4/SPTBN1/LPAR1/RHOBTB3/TWF1/PDXP/CDC42EP4/JUP/RHOF/SERPINF2/S1PR1/CDC42EP2/FRMD6/RAPGEF3/EPS8/TENM1/ICAM1/CFL2/SDC4/CDK5R1/PDE4B/ARHGAP6/PAM/KANK2/ADD2/RHOH/KCNJ2/TACSTD2
GO:0070372	regulation of ERK1 and ERK2 cascade	161	-0.432173	-1.68535	0.00224215	0.107128	0.0992146	1267	tags=17%, list=9%, signal=16%	RET/OPRM1/EPHB4/ANGPT1/EPHB6/NLRP6/CCL3L1/DNAJC27/PDGFC/GPNMB/SERPINF2/CCL2/AXL/SPRED1/CCL5/NDRG2/ICAM1/PRKCA/IL1B/CCL8/CCL3/CHI3L1/CCL20/TNF/FN1/IL1A/CCL4
GO:0110053	regulation of actin filament organization	177	-0.423208	-1.66867	0.00224215	0.107128	0.0992146	928	tags=21%, list=6%, signal=20%	ARPC4/TMOD1/WASL/WASH3P/LIMA1/WASF2/EVL/CARMIL1/RHOA/ARPIN/ACTR3C/SORBS3/TGFBR1/CAPG/C15orf62/TMOD4/PTGER4/SPTBN1/LPAR1/TWF1/PDXP/CDC42EP4/SERPINF2/S1PR1/CDC42EP2/RAPGEF3/EPS8/TENM1/ICAM1/CFL2/SDC4/ARHGAP6/KANK2/ADD2/RHOH/TACSTD2
GO:0006364	rRNA processing	257	-0.436743	-1.81798	0.00225225	0.107128	0.0992146	4794	tags=56%, list=33%, signal=39%	BMT2/UTP4/RPL29/NGDN/FRG1/RPL37A/NOB1/RPL21/RPL35/RPS29/UTP20/RPL34/RPS28/RPL18A/RPL32/RPS27/WDR18/RRNAD1/RRP1B/RRP8/RPS18/RPL19/TSR1/ABT1/RPL35A/DDX47/RPL24/RPL36/NAT10/WDR3/RPL38/GEMIN4/LTV1/RPS21/SRFBP1/WDR46/MDN1/NOP2/RPS13/RPS11/DIS3/RPLP0/RPL11/RPS1
GO:0006413	translational initiation	181	-0.461958	-1.82836	0.00225225	0.107128	0.0992146	4566	tags=56%, list=31%, signal=39%	RPL35/EIF4EBP1/RPS29/RPL34/RPS28/RPL18A/RPL32/RPS27/MCTS1/EIF2AK3/RPS18/RPL19/AGO2/RXRA/RPL35A/RPL24/RPL36/RPL38/RPS21/YTHDF2/EIF4EBP3/RPS13/EIF2AK4/NCK1/RPS11/YTHDF1/EIF2D/NCBP2/RPLP0/RPL11/RPS19/KHDRBS1/RPS3A/EIF3L/EIF3B/RPL13A/RPL22/RPL18/RPL7/RPL36A/R
GO:0030593	neutrophil chemotaxis	52	-0.572526	-1.85355	0.00225734	0.107128	0.0992146	622	tags=19%, list=4%, signal=18%	CCL2/CCL5/PDE4B/IL1B/IL23A/CCL8/CCL3/CCL20/CCL4
GO:0051702	interaction with symbiont	52	-0.70678	-2.28819	0.00225734	0.107128	0.0992146	1094	tags=23%, list=7%, signal=21%	TFAP4/HSPA8/SFTPD/CCL5/CAMP/PTX3/ZC3H12A/CCL3/FN1/CCL4/CTSG
GO:0006612	protein targeting to membrane	160	-0.428694	-1.6661	0.00226757	0.107128	0.0992146	4900	tags=59%, list=34%, signal=40%	TRAM1/MFF/ZDHHC9/RPL29/ZDHHC23/RPL37A/RPL21/TAOK2/RPL35/MIEF2/RPS29/RPL34/RPS28/RPL18A/RPL32/RPS27/SEC63/RPS18/RPL19/PRKCI/ICMT/FYN/RPL35A/RPL24/RPL36/RPL38/VAMP7/RPS21/ZDHHC3/AKT2/RPS13/RPS11/RPLP0/RPL11/RPS19/RPS3A/SSR1/RPL13A/RPL22/RPL18/RPL7/RPL36A/RP
GO:0051272	positive regulation of cellular component movement	303	-0.354772	-1.507	0.00229358	0.107128	0.0992146	1500	tags=16%, list=10%, signal=14%	PDGFRB/CARMIL1/RHOA/NRP2/PPBP/MYLK/ZNF580/APP/RET/SPN/MEGF8/CALR/CAMK1D/ANGPT1/TGFBR1/HDAC9/PTK2/LPAR1/HSPB1/PDGFC/XBP1/GPNMB/S1PR1/F3/CCL5/PODXL/ICAM1/SOD2/TNFAIP6/PLVAP/PLAU/IL6/FEZ1/PRKCA/AMOTL1/IL1B/IL23A/ZC3H12A/CCL8/SPARC/CCL3/CCL20/TNF/FN1/IL1A/CCL
GO:0016072	rRNA metabolic process	287	-0.38141	-1.60348	0.00229885	0.107128	0.0992146	4794	tags=53%, list=33%, signal=36%	BMT2/UTP4/RPL29/NGDN/FRG1/RPL37A/NOB1/RPL21/RPL35/RPS29/UTP20/RPL34/RPS28/RPL18A/RPL32/RPS27/WDR18/RRNAD1/RRP1B/RRP8/RPS18/RPL19/TSR1/ABT1/SPIN1/RPL35A/DDX47/RPL24/RPL36/NAT10/WDR3/RPL38/GEMIN4/LTV1/RPS21/SRFBP1/WDR46/MDN1/NOP2/RPS13/RPS11/DIS3/RPLP0/RPL1
GO:0030335	positive regulation of cell migration	293	-0.352379	-1.4847	0.00230415	0.107128	0.0992146	1500	tags=15%, list=10%, signal=14%	PDGFRB/CARMIL1/RHOA/NRP2/PPBP/MYLK/ZNF580/APP/RET/SPN/CALR/CAMK1D/ANGPT1/TGFBR1/HDAC9/PTK2/LPAR1/HSPB1/PDGFC/XBP1/GPNMB/S1PR1/F3/CCL5/PODXL/ICAM1/SOD2/TNFAIP6/PLVAP/PLAU/IL6/PRKCA/AMOTL1/IL1B/IL23A/ZC3H12A/CCL8/SPARC/CCL3/CCL20/TNF/FN1/IL1A/CCL4
GO:0043410	positive regulation of MAPK cascade	310	-0.3622	-1.54599	0.00230947	0.107128	0.0992146	1522	tags=15%, list=10%, signal=14%	KL/PDGFRB/FRS2/SORBS3/MAP4K3/APP/RET/OPRM1/NRG1/EPHB4/MAP3K12/DUSP7/ANGPT1/TGFBR1/EPHB6/GADD45G/FGD2/LPAR1/CCL3L1/FGF9/DNAJC27/PDGFC/TRAF4/TNFRSF10D/GPNMB/SERPINF2/CCL2/AXL/BANK1/CCL5/TENM1/ICAM1/GADD45A/IL6/PRKCA/IL1B/IRAK2/ZC3H12A/CCL8/GSDME/CCL3/CHI3L1
GO:0009306	protein secretion	332	-0.349486	-1.49999	0.00232019	0.107128	0.0992146	1547	tags=15%, list=11%, signal=14%	TCF7L2/APBB1/TLR2/CD274/SVBP/SLC2A1/NLRP3/MBP/OPRM1/SLC9B2/PIM3/NPFF/NOV/ANGPT1/RAB15/ATP13A2/MYOM1/SOX4/PTGER4/SPTBN1/ACVR2B/PTPRN2/FFAR2/IL1R2/ABCA1/XBP1/MARCKS/BANK1/NR1D1/CCL5/RAPGEF3/IL1RN/CLEC5A/CD2/IL6/LGR4/LRRC32/PAM/PRKCA/IL1B/ZC3H12A/ARL4D/CCL3/
GO:0009617	response to bacterium	314	-0.342745	-1.4615	0.00232558	0.107128	0.0992146	1552	tags=17%, list=11%, signal=15%	TLR2/CD274/PRG2/RAB29/RHOA/PPBP/PELI1/HNRNPA0/BCL10/PPARGC1A/NLRP3/OPRM1/TNFRSF8/SPN/BCL3/MPO/ADAMTS5/IL18/NLRP6/PTGER4/PTGES/TNFRSF10D/ABCA1/RNASE3/SFTPD/XBP1/CCL2/AXL/NR1D1/CCL5/CAMP/ICAM1/ADM/IL6/OPTN/PDE4B/IGKC/PRKCA/IL1B/IRAK2/NFKBIA/CYP27B1/IGHM/IL2
GO:0040017	positive regulation of locomotion	315	-0.345598	-1.47383	0.00232558	0.107128	0.0992146	1500	tags=15%, list=10%, signal=13%	PDGFRB/CARMIL1/RHOA/NRP2/PPBP/MYLK/ZNF580/APP/RET/SPN/MEGF8/CALR/CAMK1D/ANGPT1/TGFBR1/HDAC9/PTK2/LPAR1/HSPB1/PDGFC/XBP1/GPNMB/S1PR1/F3/CCL5/PODXL/ICAM1/SOD2/TNFAIP6/PLVAP/PLAU/IL6/PRKCA/AMOTL1/IL1B/IL23A/ZC3H12A/CCL8/SPARC/CCL3/CCL20/TNF/FN1/IL1A/CCL4
GO:0042254	ribosome biogenesis	319	-0.415703	-1.77252	0.00235849	0.107128	0.0992146	4470	tags=50%, list=31%, signal=35%	UTP20/RPL34/RPS28/RPL18A/RPL32/RPS27/RPS27L/WDR18/RRNAD1/RAN/RRP1B/RRP8/RPS18/RPL19/TSR1/ABT1/GNL3/RPL35A/DDX47/RPL24/RPL36/NAT10/WDR3/RPL38/GEMIN4/LTV1/RPS21/PTEN/SRFBP1/WDR46/MDN1/NOP2/RPS13/RPS11/MRPL10/DIS3/RPLP0/RPL11/RPS19/DDX51/PA2G4/EBNA1BP2/EXOSC
GO:0002790	peptide secretion	347	-0.328131	-1.40975	0.00236407	0.107128	0.0992146	971	tags=14%, list=7%, signal=14%	TCF7L2/APBB1/TLR2/CD274/SVBP/SLC2A1/NLRP3/MBP/OPRM1/SLC9B2/PIM3/NPFF/NOV/ANGPT1/RAB15/ATP13A2/MYOM1/SOX4/PTGER4/SPTBN1/ACVR2B/PTPRN2/FFAR2/IL1R2/ABCA1/XBP1/MARCKS/BANK1/NR1D1/CCL5/RAPGEF3/IL1RN/CLEC5A/CD2/IL6/LGR4/LRRC32/PAM/PRKCA/IL1B/ZC3H12A/ARL4D/CCL3/
GO:0031344	regulation of cell projection organization	367	-0.331685	-1.42912	0.00240385	0.107128	0.0992146	1907	tags=17%, list=13%, signal=15%	SARM1/SEPT9/BAG5/SRGAP2C/FZD1/FKBP1B/WASF2/CCDC151/TBC1D30/EVL/APBB1/PRNP/TNIK/CARMIL1/RAB29/RHOA/ARPIN/NME1/LLPH/RET/NRG1/SCARF1/TNFRSF8/SH3YL1/MEGF8/CAMK1D/MYLIP/IFT88/AGRN/MYO10/TGFBR1/FSCN1/C15orf62/SYT17/PLXND1/OLFM1/PTK2/LPAR1/TWF1/TNFRSF12A/PLXNA1/
GO:0120035	regulation of plasma membrane bounded cell projection organization	363	-0.333775	-1.43431	0.00240385	0.107128	0.0992146	1907	tags=17%, list=13%, signal=15%	SARM1/SEPT9/BAG5/SRGAP2C/FZD1/FKBP1B/WASF2/CCDC151/TBC1D30/EVL/APBB1/PRNP/TNIK/CARMIL1/RAB29/RHOA/ARPIN/NME1/LLPH/RET/NRG1/SCARF1/TNFRSF8/SH3YL1/MEGF8/CAMK1D/MYLIP/IFT88/AGRN/MYO10/TGFBR1/FSCN1/C15orf62/SYT17/PLXND1/OLFM1/PTK2/LPAR1/TWF1/TNFRSF12A/PLXNA1/
GO:0022613	ribonucleoprotein complex biogenesis	450	-0.345155	-1.51971	0.00242131	0.107128	0.0992146	4470	tags=42%, list=31%, signal=30%	UTP20/SF3A2/RPL34/RPS28/RPL18A/RPL32/RPS27/RPS27L/WDR18/RRNAD1/RAN/MCTS1/AGO4/RRP1B/RRP8/RPS18/RPL19/AGO2/TSR1/ABT1/GNL3/RPL35A/DDX47/USP39/RPL24/RPL36/NAT10/WDR3/RPL38/GEMIN4/LTV1/RPS21/PTEN/SRFBP1/WDR46/MDN1/NOP2/RPS13/GCFC2/RPS11/MRPL10/EIF2D/DIS3/RPLP
GO:0030029	actin filament-based process	447	-0.337058	-1.48414	0.00242718	0.107128	0.0992146	1522	tags=14%, list=10%, signal=13%	PDGFRB/CARMIL1/RHOA/RFLNB/INF2/ARPIN/ACTR3C/SORBS3/SNTA1/CORO2A/RHOC/RHOU/ALKBH4/CALR/MYO7A/MYO1E/MYLIP/PPARGC1B/TGFBR1/FSCN1/CAPG/C15orf62/TMOD4/MYOM1/PTGER4/FGD2/SPTBN1/PDCD6IP/LPAR1/RHOBTB3/TWF1/PDXP/CDC42EP4/JUP/AUTS2/RHOF/SERPINF2/S1PR1/MARCKS/CDC42E
GO:0030036	actin cytoskeleton organization	414	-0.318832	-1.38941	0.002457	0.107128	0.0992146	1522	tags=13%, list=10%, signal=12%	PDGFRB/CARMIL1/RHOA/RFLNB/INF2/ARPIN/ACTR3C/SORBS3/CORO2A/RHOC/RHOU/ALKBH4/CALR/MYLIP/PPARGC1B/TGFBR1/FSCN1/CAPG/C15orf62/TMOD4/MYOM1/PTGER4/FGD2/SPTBN1/PDCD6IP/LPAR1/RHOBTB3/TWF1/PDXP/CDC42EP4/AUTS2/RHOF/SERPINF2/S1PR1/MARCKS/CDC42EP2/FRMD6/ITGB5/RAPGEF3
GO:0034470	ncRNA processing	401	-0.367213	-1.59199	0.00247525	0.107128	0.0992146	4803	tags=49%, list=33%, signal=34%	MRM3/BMT2/TRMT12/UTP4/RPL29/NGDN/FRG1/RPL37A/NOB1/TSEN15/RPL21/RPL35/MOCS3/RPS29/UTP20/RPL34/NSUN6/RPS28/RPL18A/RPL32/RPS27/WDR18/RRNAD1/AGO4/RPUSD4/RRP1B/RRP8/RPS18/RPL19/AGO2/TSR1/DUS4L/ABT1/RPL35A/DDX47/HSD17B10/RPL24/RPL36/NAT10/WDR3/RPL38/QTRT2/GEMIN
GO:0006954	inflammatory response	418	-0.326422	-1.42348	0.00248756	0.107128	0.0992146	967	tags=12%, list=7%, signal=12%	NPFF/NOV/SOCS5/IL18/NLRP6/PTGER4/PTGES/HDAC9/C1QA/CCL3L1/C1QB/CD59/FFAR2/FOLR2/IL1R2/TNFRSF10D/SERPINF2/NCR3/CCL2/AXL/F3/CCL5/IL1RN/ICAM1/TNFAIP6/VNN1/SERPINF1/IL6/BIRC3/C5orf30/IGKC/SCUBE1/NFKBIZ/IL1B/IRAK2/PTX3/NFKBIA/IL23A/ZC3H12A/C4BPA/CCL8/XCR1/CCL3/
GO:0035239	tube morphogenesis	433	-0.30474	-1.33241	0.0025	0.107128	0.0992146	2027	tags=20%, list=14%, signal=17%	NUS1/ADGRA2/MICAL2/ERAP1/BCL2L11/PROK2/MAGED1/SASH1/FZD1/PDPK1/B4GALT1/ADIPOR2/WASF2/PKD1/ARID2/GLMN/DAG1/KLF2/NOS3/EPN1/PDGFRB/AGO1/RHOA/NRP2/E2F2/VEZF1/NAA15/MYLK/CLIC4/BCL10/RET/VAV2/EPHB4/PPARG/MEGF8/MYO1E/EGFL7/NOV/ANGPT1/TGFBR1/FZD3/IL18/SOX4/PLXND1
GO:0030334	regulation of cell migration	479	-0.327403	-1.4408	0.00251256	0.107128	0.0992146	1660	tags=16%, list=11%, signal=15%	IGSF10/ARID2/EVL/APEX1/SCAI/DAG1/NOS3/CD274/PDGFRB/CARMIL1/RHOA/NRP2/PPBP/ARPIN/SVBP/MYLK/CLIC4/PPARGC1A/ZNF580/APP/RET/NRG1/PPARG/RHOC/SPN/CALR/CAMK1D/SORL1/NOV/RAP2C/ANGPT1/TGFBR1/PTGER4/PLXND1/HDAC9/PTK2/LPAR1/HSPB1/ADAM15/PDGFC/PLXNA1/JUP/RHOF/XBP1/GP
GO:0043408	regulation of MAPK cascade	434	-0.322424	-1.40793	0.00251889	0.107128	0.0992146	1310	tags=13%, list=9%, signal=12%	MAP4K3/APP/RET/OPRM1/NRG1/EPHB4/MAP3K12/SORL1/DUSP7/ANGPT1/TGFBR1/EPHB6/SPRED2/GADD45G/ATP6AP2/NLRP6/FGD2/LPAR1/CCL3L1/SH3RF1/FGF9/DNAJC27/PDGFC/TRAF4/TNFRSF10D/SYNGAP1/DUSP14/GPNMB/SERPINF2/CCL2/AXL/BANK1/FOXM1/SPRED1/CCL5/TENM1/NDRG2/ICAM1/GADD45A/IL6/P
GSEA using REACTOME gene sets
	Description	enrichmentScore	NES	pvalue	FDR	qvalues	rank	setSize	leading_edge	core_enrichment
	REACTOME_INTERFERON_SIGNALING	-0.544849	-1.99248	0.00189394	0.098536	0.0970049	1768	131	tags=29%, list=12%, signal=26%	IFITM3/RANBP2/STAT2/NUP155/UBE2L6/IRF2/IFIT3/KPNA2/FLNB/IRF7/IFI35/FCGR1B/OAS3/RNASEL/ISG15/IFIT1/GBP1/IRF9/OAS2/DDX58/IFITM1/OAS1/IFI6/XAF1/MX2/GBP2/STAT1/HERC5/OASL/MT2A/GBP4/GBP5/SOCS3/MX1/USP18/HLA-DQA2/IFI27
	REACTOME_INTERFERON_ALPHA_BETA_SIGNALING	-0.739099	-2.27179	0.00193424	0.098536	0.0970049	1917	48	tags=54%, list=13%, signal=47%	TYK2/IFITM3/STAT2/IRF2/IFIT3/IRF7/IFI35/OAS3/RNASEL/ISG15/IFIT1/IRF9/OAS2/IFITM1/OAS1/IFI6/XAF1/MX2/GBP2/STAT1/OASL/SOCS3/MX1/USP18/IFI27
	REACTOME_IL1_SIGNALING	0.601634	1.83186	0.0020284	0.098536	0.0970049	470	39	tags=13%, list=3%, signal=12%	IL1A/IRAK2/IL1B/IL1RN/IL1R2
	REACTOME_PEPTIDE_CHAIN_ELONGATION	0.589641	2.09787	0.00206612	0.098536	0.0970049	4628	87	tags=80%, list=32%, signal=55%	RPL23AP42/RPSA/RPL10P9/RPL21P16/RPS5/RPS12/RPS27A/RPL14/EEF1A1/RPS17/RPS15A/RPLP2/RPL10A/RPL13/RPL27/RPL5/RPL23A/RPL15/RPS20/RPS23/RPS2/EEF2/RPS14/RPL23/RPL30/RPL7A/RPL6/RPS6/RPS10/RPS24/RPS7/RPL8/RPS4X/RPL3/RPL4/RPL31/RPLP1/RPL12/RPL9/RPL27A/RPS8/RPL10/RPL36A/RPL7/RPL18/RPL22/RPL13A/RPS3A/RPS19/RPL11/RPLP0/RPS11/RPS13/RPS21/RPL38/RPL36/RPL24/RPL35A/RPL19/RPS18/RPL10P16/RPS27/RPL32/RPL18A/RPS28/R…
	REACTOME_INFLUENZA_VIRAL_RNA_TRANSCRIPTION_AND_REPLICATION	0.55036	2.00146	0.002079	0.098536	0.0970049	4628	103	tags=71%, list=32%, signal=49%	RPL23AP42/IPO5/POLR2D/RPSA/RPL10P9/RPL21P16/RPS5/POLR2H/RPS12/RPS27A/RPL14/RPS17/RPS15A/RPLP2/RPL10A/RPL13/RPL27/RPL5/RPL23A/RPL15/RPS20/RPS23/RPS2/RPS14/RPL23/RPL30/RPL7A/RPL6/RPS6/RPS10/RPS24/RPS7/RPL8/POLR2K/RPS4X/RPL3/RPL4/RPL31/RPLP1/RPL12/RPL9/RPL27A/RPS8/RPL10/RPL36A/RPL7/RPL18/RPL22/RPL13A/RPS3A/RPS19/RPL11/RPLP0/RPS11/POLR2L/RPS13/RPS21/RPL38/RPL36/RPL24/RPL35A/RPL19/RPS18/RPL10P16/RPS27…
	REACTOME_SRP_DEPENDENT_COTRANSLATIONAL_PROTEIN_TARGETING_TO_MEMBRANE	0.559095	2.05923	0.00208768	0.098536	0.0970049	5432	109	tags=83%, list=37%, signal=52%	RPL23AP42/RPSA/RPL10P9/RPL21P16/SRP9/RPS5/RPS12/RPS27A/RPL14/RPS17/RPS15A/RPLP2/RPL10A/RPL13/RPL27/RPL5/RPL23A/RPL15/RPS20/RPS23/RPS2/RPS14/SEC11C/RPL23/RPL30/RPL7A/RPL6/RPS6/SRPRB/RPS10/RPS24/RPS7/RPL8/RPS4X/RPL3/RPL4/RPL31/RPLP1/SRP72/RPL12/RPL9/RPL27A/RPS8/RPL10/RPL36A/RPL7/RPL18/RPL22/RPL13A/SPCS1/SSR1/RPS3A/RPS19/RPL11/RPLP0/RPS11/RPS13/RPS21/DDOST/RPL38/RPL36/RPL24/RPL35A/RPN2/RPL19/RPS18/S…
	REACTOME_3_UTR_MEDIATED_TRANSLATIONAL_REGULATION	0.523324	1.91937	0.00209644	0.098536	0.0970049	4681	107	tags=70%, list=32%, signal=48%	RPL23AP42/EIF1AX/RPSA/RPL10P9/RPL21P16/RPS5/RPS12/RPS27A/RPL14/RPS17/RPS15A/RPLP2/RPL10A/RPL13/RPL27/RPL5/RPL23A/RPL15/RPS20/RPS23/RPS2/RPS14/RPL23/RPL30/RPL7A/RPL6/EIF3J/EIF3C/EIF4B/RPS6/RPS10/RPS24/RPS7/RPL8/EIF3F/RPS4X/RPL3/RPL4/RPL31/RPLP1/RPL12/RPL9/RPL27A/RPS8/RPL10/RPL36A/RPL7/RPL18/RPL22/RPL13A/EIF3B/RPS3A/RPS19/RPL11/RPLP0/RPS11/RPS13/RPS21/RPL38/RPL36/RPL24/RPL35A/RPL19/RPS18/RPL10P16/R…
	REACTOME_NONSENSE_MEDIATED_DECAY_ENHANCED_BY_THE_EXON_JUNCTION_COMPLEX	0.522094	1.92028	0.00209644	0.098536	0.0970049	4628	108	tags=68%, list=32%, signal=47%	RPL23AP42/SMG8/GSPT2/RPSA/RPL10P9/RPL21P16/RPS5/RPS12/RPS27A/RPL14/UPF3A/RPS17/RPS15A/RPLP2/RPL10A/RPL13/RPL27/RPL5/RPL23A/RPL15/RPS20/RPS23/RPS2/RPS14/RPL23/RPL30/RPL7A/RPL6/RPS6/RPS10/RPS24/RPS7/RPL8/RPS4X/RPL3/RPL4/RPL31/RPLP1/RPL12/RPL9/RPL27A/RPS8/RPL10/RPL36A/RPL7/RPL18/RPL22/RPL13A/RPS3A/RPS19/RPL11/RPLP0/NCBP2/RPS11/RPS13/RPS21/RPL38/RPL36/RPL24/RPL35A/RPL19/RPS18/PPP2R2A/RPL10P16/RPS27/R…
	REACTOME_INFLUENZA_LIFE_CYCLE	0.51101	1.94208	0.00214133	0.098536	0.0970049	4628	136	tags=62%, list=32%, signal=43%	RPL23AP42/HSPA1B/IPO5/NUP35/POLR2D/RPSA/CALR/RPL10P9/RPL21P16/RPS5/POLR2H/RPS12/RPS27A/RPL14/RPS17/RPS15A/RPLP2/RPL10A/NUP43/RPL13/RPL27/RAE1/RPL5/RPL23A/RPL15/RPS20/RPS23/CANX/RPS2/RPS14/RPL23/NUP62/RPL30/RPL7A/RPL6/RPS6/RPS10/RPS24/RPS7/RPL8/POLR2K/RPS4X/RPL3/RPL4/RPL31/RPLP1/RPL12/RPL9/RPL27A/RPS8/RPL10/RPL36A/RPL7/RPL18/RPL22/RPL13A/RPS3A/RPS19/RPL11/RPLP0/RPS11/NUP210/POLR2L/RPS13/RPS21/RPL3…
	REACTOME_TRANSLATION	0.478653	1.83226	0.0021645	0.098536	0.0970049	5386	146	tags=71%, list=37%, signal=45%	RPL23AP42/GSPT2/EIF1AX/RPSA/RPL10P9/RPL21P16/SRP9/RPS5/RPS12/RPS27A/RPL14/EEF1B2/EEF1A1/RPS17/RPS15A/RPLP2/RPL10A/RPL13/RPL27/RPL5/RPL23A/RPL15/RPS20/RPS23/RPS2/EEF2/RPS14/SEC11C/RPL23/RPL30/RPL7A/RPL6/EIF3J/EIF3C/EIF4B/RPS6/SRPRB/RPS10/RPS24/RPS7/RPL8/EIF3F/RPS4X/RPL3/RPL4/RPL31/RPLP1/SRP72/RPL12/RPL9/RPL27A/RPS8/RPL10/RPL36A/RPL7/RPL18/RPL22/RPL13A/SPCS1/EIF3B/SSR1/RPS3A/RPS19/RPL11/RPLP0/RPS11…
	REACTOME_METABOLISM_OF_RNA	0.357231	1.46354	0.00223214	0.098536	0.0970049	4571	252	tags=42%, list=31%, signal=29%	RPL23AP42/PRKCA/SMG8/HSPA1B/GSPT2/HSPB1/SMN2/HSPA8/NUP35/SMN1/RPSA/PHAX/RPL10P9/RPL21P16/RPS5/EXOSC5/RPS12/EXOSC7/RPS27A/RPL14/UPF3A/RPS17/RPS15A/RPLP2/RPL10A/NUP43/RPL13/RPL27/RAE1/RPL5/RPL23A/RPL15/RPS20/RPS23/RPS2/SNRPD1/RPS14/DDX6/RPL23/NUP62/DDX20/RPL30/RPL7A/RPL6/EIF4B/RPS6/EDC3/RPS10/RPS24/RPS7/LSM4/RPL8/LSM6/RPS4X/RPL3/RPL4/RPL31/RPLP1/RPL12/RPL9/RPL27A/RPS8/RPL10/RPL36A/RPL7/RPL18/LSM3/R…
	REACTOME_METABOLISM_OF_MRNA	0.378744	1.50474	0.00225225	0.098536	0.0970049	4571	208	tags=45%, list=31%, signal=31%	RPL23AP42/PRKCA/SMG8/HSPA1B/GSPT2/HSPB1/HSPA8/RPSA/RPL10P9/RPL21P16/RPS5/EXOSC5/RPS12/EXOSC7/RPS27A/RPL14/UPF3A/RPS17/RPS15A/RPLP2/RPL10A/RPL13/RPL27/RPL5/RPL23A/RPL15/RPS20/RPS23/RPS2/RPS14/DDX6/RPL23/RPL30/RPL7A/RPL6/EIF4B/RPS6/EDC3/RPS10/RPS24/RPS7/LSM4/RPL8/LSM6/RPS4X/RPL3/RPL4/RPL31/RPLP1/RPL12/RPL9/RPL27A/RPS8/RPL10/RPL36A/RPL7/RPL18/LSM3/RPL22/RPL13A/PSMD14/RPS3A/EXOSC8/RPS19/RPL11/RPLP0/D…
	Supplemental Table 3 The most enriched gene sets analysed by GSEA, using REACTOME and GO gene sets
